# Supplementary material for: Comparative Assessment of Gold and Carbon Nanoparticles as Tags for Lateral Flow Immunoassay of Fenpropathrin in Green Tea
Source: Foods. 2025 Aug 13;14(16):2806. doi: 10.3390/foods14162806 (PMC12385840; doi:10.3390/foods14162806)
Supplement: Supplementary file 1 [file foods-14-02806-s001.zip]

Archive with 1 entries (1 files):
- foods-3773275-supplementary.pdf
